# Supplementary material for: Length‐independent telomere damage drives post‐mitotic cardiomyocyte senescence
Source: EMBO J. 2019 Feb 8;38(5):e100492. doi: 10.15252/embj.2018100492 (PMC6396144; doi:10.15252/embj.2018100492)
Supplement: Supplementary file 4 — Movie EV2 [file EMBJ-38-e100492-s004.zip]

Archive with 2 entries (2 files):
- Movie_EV2_Legend.docx
- EMBOJ-2018-100492_MovieEV2.m2v
