# Supplementary material for: Length‐independent telomere damage drives post‐mitotic cardiomyocyte senescence
Source: EMBO J. 2019 Feb 8;38(5):e100492. doi: 10.15252/embj.2018100492 (PMC6396144; doi:10.15252/embj.2018100492)
Supplement: Supplementary file 5 — Movie EV3 [file EMBJ-38-e100492-s005.zip]

Archive with 2 entries (2 files):
- EMBOJ-2018-100492_MovieEV3.mp4
- MovieEV3_Legend.docx
